# Supplementary material for: The International Pharmacy Game: A Comparison of Implementation in Seven Universities World-Wide
Source: Pharmacy (Basel). 2021 Jul 13;9(3):125. doi: 10.3390/pharmacy9030125 (PMC8293378; doi:10.3390/pharmacy9030125)
Supplement: Supplementary file 1 [file pharmacy-09-00125-s001.zip]

Archive with 1 entries (1 files):
- pharmacy-1186770-supplementary.pdf
